# Supplementary material for: Iron Chelator VLX600 Inhibits Mitochondrial Respiration and Promotes Sensitization of Neuroblastoma Cells in Nutrition-Restricted Conditions
Source: Cancers (Basel). 2022 Jun 30;14(13):3225. doi: 10.3390/cancers14133225 (PMC9264775; doi:10.3390/cancers14133225)
Supplement: Supplementary file 1 [file cancers-14-03225-s001.zip]

Archive with 4 entries (4 files):
- Supplementary Data. List of changes of mitochondrial genes.pdf
- Supplementary Figure S1.pdf
- Supplementary Figure S2.pdf
- Supplementary Figure S3. Original WB image.pdf
